# Supplementary material for: Pharmacokinetic/Pharmacodynamic Target Attainment of Ceftazidime in Adult Patients on General Wards with Different Degrees of Renal Function: A Prospective Observational Bicenter Cohort Study
Source: Antibiotics (Basel). 2023 Feb 25;12(3):469. doi: 10.3390/antibiotics12030469 (PMC10044023; doi:10.3390/antibiotics12030469)
Supplement: Supplementary file 1 [file antibiotics-12-00469-s001.zip]

Archive with 1 entries (1 files):
- antibiotics-2203417-supplementary.pdf
